# Supplementary material for: Hydrogen Absorption Performance and O2 Poisoning Resistance of Pd/ZrCo Composite Film
Source: Materials (Basel). 2023 Apr 17;16(8):3159. doi: 10.3390/ma16083159 (PMC10145738; doi:10.3390/ma16083159)
Supplement: Supplementary file 1 [file materials-16-03159-s001.zip]

Archive with 1 entries (1 files):
- materials-2337739-supplementary.pdf
